# Supplementary material for: Validating Accuracy of an Internet-Based Application against USDA Computerized Nutrition Data System for Research on Essential Nutrients among Social-Ethnic Diets for the E-Health Era
Source: Nutrients. 2022 Jul 31;14(15):3168. doi: 10.3390/nu14153168 (PMC9370220; doi:10.3390/nu14153168)
Supplement: Supplementary file 1 [file nutrients-14-03168-s001.zip]

Archive with 1 entries (1 files):
- nutrients-1805443-supplementary.pdf
